# Supplementary material for: Immunogenomics and spatial proteomic mapping highlight distinct neuro-immune architectures in melanoma vs. non-melanoma-derived brain metastasis
Source: BJC Rep. 2024 May 2;2:38. doi: 10.1038/s44276-024-00060-y (PMC11524107; doi:10.1038/s44276-024-00060-y)
Supplement: Supplementary file 4 — Supplementary table S2 [file 44276_2024_60_MOESM4_ESM.xls]

## Sheet: Supp Table S2
Supplementary Table S2: List of Illumina probes differentially expressed (Adjusted P ≤ 0.05) in MBM vs non-MBM patients
Gene Name	Linear FC	adj.P.Val
MUCL1	-12529.1	1.3471e-36
BPIFA1	-6774.98	3.8092e-33
FGG	-6672.45	1.7307e-35
FGA	-4393.03	1.7413e-34
MUC2	-3292.57	9.0078e-37
SCGB2A2	-2819.06	6.4962e-33
TFF1	-2711.73	4.6844e-28
FAM83A	-2392	4.6265e-31
FGB	-2382.07	5.2588e-33
CYP4Z2P	-2370.54	2.613e-27
CXCL17	-2148.33	3.6023e-29
S100P	-2104.12	4.7825e-29
ANKRD30A	-2075.15	7.7944e-35
AGR2	-1990.62	1.1587e-30
TAT	-1979.61	8.1702e-29
PAX2	-1642.87	2.8339e-25
MUC21	-1392.05	8.1239e-27
TMPRSS4	-1259.82	1.3662e-27
UCA1	-1245.06	9.1719e-24
CYP24A1	-1043.34	3.7133e-25
PRSS22	-1013.97	1.0991e-22
MIR205HG	-1001.95	1.2535e-22
CBLC	-994.757	1.3365e-22
HNF1B	-981.878	8.1686e-25
HTR3A	-963.272	2.0178e-22
LOC728606	-924.866	3.3336e-22
C1orf168	-836.429	1.1314e-21
KLHDC7A	-823.258	1.3746e-21
MUC16	-802.746	4.9787e-31
PIK3C2G	-794.498	2.139e-21
CEACAM5	-777.339	2.3994e-29
IL20RA	-743.815	4.9437e-21
KRT6A	-711.096	3.678e-23
LCN2	-699.461	3.5438e-27
DDC	-674.699	1.6454e-20
LOC100422737	-672.644	1.7031e-20
C2CD4A	-665.272	1.2294e-22
CDH16	-639.367	3.2286e-20
LRRC31	-566.841	1.3877e-19
AGR3	-559.502	7.031e-22
PADI3	-555.214	9.194e-22
LBP	-548.026	4.8512e-23
CRISP3	-538.35	7.4703e-26
KIF12	-537.306	5.324e-23
BARX1	-494.799	7.0636e-19
VGLL1	-478.044	1.0437e-18
SLC6A14	-469.832	1.2584e-22
GPR110	-461.6	3.326e-25
GGT6	-447.486	2.314e-18
SLC5A1	-446.309	5.0046e-22
STMND1	-428.604	3.8132e-18
ATP13A5	-416.277	5.2633e-18
VTCN1	-412.486	7.3616e-23
TRIM31	-401.624	4.3658e-20
SLC44A4	-396.809	2.0938e-25
RBBP8NL	-385.584	1.2927e-17
HHLA2	-378.618	5.7953e-21
B4GALNT2	-376.707	1.7146e-17
LOC100505989	-362.164	2.7043e-17
SLC6A3	-350.24	1.8507e-24
KRT81	-349.488	3.2227e-23
SCGB1D2	-344.724	3.3501e-19
ATP2C2	-342.035	5.0723e-24
B3GNT3	-340.568	6.5465e-23
AP1M2	-340.191	2.2919e-22
SCGB2A1	-338.826	6.0718e-17
MAL2	-334.416	3.7133e-25
SYT4	-333.236	7.1881e-17
FOXI1	-331.164	7.5906e-17
KCNT1	-330.27	7.9112e-17
POF1B	-324.618	3.9898e-22
CKMT1B	-318.423	1.1909e-16
SYT13	-308.088	2.8541e-23
CLCA2	-307.789	4.302e-24
AKR1B10	-305.473	3.2484e-23
LRRC26	-299.726	2.4689e-16
CATSPERB	-295.19	6.3107e-23
SLC5A8	-290.823	1.3388e-19
SFTA3	-289.837	2.8901e-22
SALL3	-275.709	3.9434e-18
EPN3	-265.874	1.1227e-21
TMEM35	-262.541	1.1912e-15
SPINK1	-262.032	6.0335e-20
POU2F3	-255.256	1.6344e-15
SPINK8	-249.414	2.1111e-15
EPCAM	-242.998	5.5156e-23
KRT16	-234.168	4.3902e-15
B3GALT5	-230.832	2.9942e-19
RP1	-229.206	8.2967e-21
HS6ST3	-227.986	3.9906e-19
RNF39	-226.489	3.863e-19
IYD	-223.991	4.0609e-19
ABCA12	-223.247	6.3493e-23
ELF3	-223	2.3565e-23
KRT7	-222.737	7.1726e-23
KRT15	-216.947	5.5814e-22
C19orf33	-215.374	3.9201e-18
ARHGEF38-IT1	-210.722	9.4926e-17
HP	-208.789	6.2159e-21
CDSN	-207.778	5.9705e-22
PCDH20	-203.799	7.9799e-18
KRT23	-202.784	1.0713e-19
TJP3	-194.254	4.2497e-21
SLC13A2	-191.766	4.4546e-14
LOC283177	-191.036	4.6239e-14
LOC440335	-189.887	3.4812e-17
BRDT	-187.195	4.3586e-18
CLDN3	-185.954	2.6052e-20
DGCR10	-185.632	6.4775e-14
CLDN8	-185.439	6.5058e-14
KRT5	-176.326	7.1192e-17
SDR16C5	-175.716	3.2764e-19
AFAP1-AS1	-174.224	1.5818e-21
CYP4A11	-172.649	1.4423e-13
FAM3B	-171.373	6.4204e-17
GRHL2	-169.038	5.7953e-21
MB	-168.733	8.0877e-17
DSCR6	-165.467	2.0189e-15
BPIFB2	-164.769	1.7342e-18
MSMB	-164.712	1.7213e-15
KPNA7	-163.087	2.6926e-13
LHFPL5	-162.5	2.7999e-13
S100A14	-162.197	1.6138e-20
TMEM45B	-160.809	7.92e-20
PRMT8	-160.586	3.2485e-13
PRR15L	-160.241	6.301e-20
PCP4L1	-159.72	1.4731e-16
KLK10	-159.499	1.5003e-16
ACE2	-158.43	7.6218e-20
SHISA3	-157.619	3.4119e-17
ENAM	-156.043	4.4713e-13
C3orf55	-154.44	4.8745e-13
HSD17B2	-151.23	6.1827e-13
PPP1R14D	-150.144	6.7785e-13
TSPAN8	-149.635	3.2246e-16
LRRN4	-146.942	6.5598e-15
FGF9	-144.457	1.0425e-12
TMEM125	-144.397	9.407e-19
AMBP	-142.617	1.1821e-12
PENK	-140.507	1.3283e-19
BPIFB1	-138.017	2.2233e-19
ABP1	-133.75	6.7152e-18
MIA2	-133.436	1.4257e-15
WT1	-131.425	1.4339e-15
CLVS2	-129.859	3.3038e-12
BARX2	-129.445	6.205e-18
MIR429	-128.098	3.814e-12
ARHGAP40	-127.548	4.2861e-19
FOXA1	-126.711	3.2463e-20
SERPINB5	-126.439	3.3368e-17
AQP5	-125.984	4.6429e-18
KCNK1	-125.958	2.1265e-19
CD24	-125.941	6.4272e-21
TMC5	-120.861	4.4198e-20
GJB3	-120.434	6.6936e-14
FAM5C	-120.409	3.1429e-19
GCNT3	-120.176	9.149e-19
LOC400084	-120.051	7.5367e-12
OVOL2	-119.984	1.6432e-16
TOX3	-117.474	8.3885e-19
INSM1	-116.138	1.1006e-11
SOWAHB	-114.762	9.5561e-17
XKRX	-114.46	2.1767e-19
CRLF1	-114.024	7.5376e-18
HABP2	-112.923	4.693e-18
CYP4Z1	-112.689	5.4509e-18
STX19	-112.618	1.4654e-11
KRT4	-112.338	1.5792e-17
GPR87	-108.986	2.0723e-13
C1orf186	-107.374	3.1338e-18
KRT19	-105.39	1.5185e-19
CAPN8	-104.445	2.0636e-18
MMP7	-102.679	6.094e-18
AZGP1P1	-102.211	4.5526e-13
FABP6	-101.462	4.4748e-11
MS4A15	-100.88	4.8762e-15
HNF4A	-100.045	2.4277e-18
RAB25	-98.3805	3.6167e-17
LOC100505633	-97.7958	1.1008e-14
NUPR1L	-96.6367	7.31e-11
GDA	-96.229	3.393e-18
MUC15	-96.109	3.5085e-17
MUC6	-93.5328	3.472e-19
LOC100131551	-93.5068	4.454e-18
PITX1	-92.0471	1.132e-16
TUBAL3	-91.9132	1.2698e-10
SLC3A1	-91.4366	8.477e-17
HAVCR1	-90.2278	5.2633e-18
FGL1	-89.3998	6.4204e-17
DSCAM-AS1	-88.9301	1.6666e-13
FAM153C	-88.8808	2.177e-12
CRB3	-88.77	3.5161e-16
SFN	-88.6777	6.1319e-18
PIP	-87.7909	7.6164e-16
CST6	-86.919	2.1931e-10
CLDN10	-86.6904	1.0407e-16
TNS4	-86.4863	5.029e-18
SPDEF	-86.1572	4.3288e-18
LOC401109	-85.7402	5.374e-14
SLC51A	-84.6008	3.627e-12
ZMAT4	-83.3899	4.8333e-14
MUC4	-82.5273	1.4042e-18
TSPAN1	-82.493	7.3459e-18
DAW1	-82.0198	3.9627e-10
C12orf36	-81.8437	6.2815e-12
RET	-81.425	2.694e-17
FAM110C	-80.9298	8.5338e-18
CA9	-80.5437	3.7816e-17
C19orf77	-80.304	5.509e-13
PIGR	-80.2206	2.7112e-18
LDLRAD1	-79.0011	7.3934e-13
C1orf172	-78.8206	1.5521e-15
IL37	-78.1406	1.2168e-13
FOXA2	-76.8195	1.0563e-11
HEPACAM2	-76.3841	2.0466e-13
PKP1	-76.2413	6.0338e-17
LINC00336	-75.7199	8.7819e-10
PAH	-75.6464	2.2585e-13
PADI1	-75.2959	2.7938e-15
GABRA4	-74.574	1.0129e-09
CKMT1A	-74.1462	1.3442e-12
CLPSL1	-73.7361	1.1165e-09
IRF6	-73.5779	1.4008e-17
GPX2	-73.237	5.7273e-16
EDN2	-73.0696	2.7848e-13
C9orf152	-73.0291	6.6044e-16
SOX11	-72.716	1.3831e-17
TM4SF4	-72.3439	2.3296e-11
TTLL10	-71.9439	2.5261e-11
CAPN13	-71.5857	7.2402e-17
MKX	-71.3331	1.8989e-12
CNGA3	-71.1899	7.765e-15
APOB	-70.2487	2.6546e-17
GLYATL2	-69.7441	3.9283e-16
MIR3664	-69.7248	1.9631e-09
FUT3	-69.6186	1.0478e-15
GLYATL1	-69.5944	4.1765e-14
CLDN4	-69.5414	1.4576e-17
FLJ41278	-69.2336	2.848e-12
SCNN1B	-69.1616	3.7208e-15
SRD5A2	-69.1616	2.0845e-09
POU5F1	-69.0323	1.8927e-16
KCNJ3	-68.9797	1.1604e-14
C8orf47	-68.6696	5.1622e-13
CHGB	-68.6553	4.0185e-17
EPPK1	-68.3988	1.8871e-17
REXO1L1	-67.9358	2.8395e-15
PTGER3	-67.4011	2.0755e-15
AKR1C2	-67.1772	2.3675e-17
PPP1R1B	-66.9262	1.9184e-17
USH1G	-66.2156	3.2319e-09
LRRC37A11P	-65.372	3.6978e-09
SLC27A2	-64.9834	7.6164e-16
PCSK1	-64.9294	2.6546e-17
MT3	-64.79	2.6124e-13
PPP2R2C	-64.7048	1.7322e-16
SPTSSB	-64.4675	2.3068e-14
LINC00617	-64.3336	4.6239e-14
ERN2	-64.2712	2.6926e-13
EREG	-64.2578	9.0521e-17
KIAA2022	-63.6329	1.6109e-14
CERKL	-63.2591	1.1857e-11
TFPI2	-63.2547	6.0718e-17
SHANK2	-62.9703	1.4246e-16
PDZK1	-62.332	8.8169e-16
CAMSAP3	-61.6317	2.9922e-16
GABRA1	-61.5463	1.1585e-10
CALB2	-60.6906	1.2401e-11
PAK6	-60.5771	2.0189e-15
BBOX1	-60.5603	2.8757e-14
KIAA1257	-60.2839	8.3393e-13
KIAA1324	-59.9838	8.477e-17
DNAH5	-59.8135	8.5264e-17
RBP4	-59.3963	1.1912e-15
RASSF6	-58.9165	4.1547e-16
TMEM52	-57.7721	1.174e-08
RBFOX3	-57.6481	3.4641e-12
TMPRSS6	-57.5842	3.4361e-12
MIR559	-57.2062	1.2788e-08
ARHGEF38	-56.8032	7.7409e-16
CEACAM6	-56.7796	1.4021e-16
TMEM184A	-56.2624	4.8392e-16
WNT7B	-56.2351	4.5657e-15
CLDN2	-56.165	8.3063e-15
SLC47A2	-55.8157	1.4844e-14
FGFBP1	-55.7152	2.6689e-11
ZYG11A	-55.4148	2.0294e-15
RIMS1	-54.6671	6.7243e-16
CHMP4C	-54.5913	3.2098e-15
GYLTL1B	-54.5195	4.4566e-15
VIL1	-54.4515	2.2504e-14
SIX3	-54.2594	6.4775e-14
ENTPD3	-54.1955	4.9939e-13
GUCY2EP	-53.9892	5.2807e-10
TCEAL5	-53.1501	2.5838e-08
FUT2	-52.9002	4.5657e-15
LOC284551	-52.8305	1.2732e-12
LINC00643	-52.6441	2.8038e-08
SERPINI2	-52.5858	2.7939e-08
B3GNT6	-51.9589	3.885e-14
CAPN6	-51.8906	1.9733e-14
ACMSD	-51.8115	1.14e-13
CLGN	-51.4322	6.2025e-15
KLRG2	-51.1513	6.9139e-11
PON1	-50.2134	8.5831e-11
FAAH2	-49.5942	1.5537e-14
PRSS8	-48.5736	4.5657e-15
SAA1	-48.4324	1.8437e-13
TACSTD2	-48.0479	3.8153e-15
THRSP	-47.5674	1.9203e-13
CPA6	-47.4028	9.2327e-12
LOC284578	-46.9613	2.2156e-09
C12orf74	-46.6304	1.0531e-11
PVRL4	-46.582	3.0782e-15
ESR1	-46.54	1.3838e-15
FOLR1	-46.4176	4.6071e-13
EHF	-46.3887	1.5503e-15
VWA3B	-46.081	9.1375e-08
TFF3	-45.6771	4.5704e-14
ST6GALNAC1	-45.3805	9.3186e-15
MUC5B	-45.1796	1.9341e-15
CYP2C9	-45.164	3.4641e-12
GRM4	-44.0173	2.6762e-13
SAMD12-AS1	-43.7466	1.0101e-11
PCDP1	-43.5711	5.7601e-13
IL17RB	-43.4957	1.945e-14
PON3	-43.3182	5.1458e-14
NRK	-43.1743	7.6182e-13
GRIN1	-42.9117	2.8779e-12
DUOX2	-42.6301	6.8508e-12
USH1C	-42.6153	2.2908e-14
LYPD6B	-42.1161	9.3436e-12
MIR200B	-41.9006	2.1944e-07
KRT17	-41.5449	2.6201e-13
IGFBPL1	-41.3639	8.233e-13
PRLR	-41.3524	5.6062e-15
AOX2P	-41.2208	2.4323e-07
FAM83B	-41.1637	2.9644e-14
MIR4320	-41.1437	2.4735e-07
SCNN1A	-40.7549	1.0366e-14
S100A2	-40.2719	1.6033e-12
LINC00605	-40.2467	9.2778e-09
MIR4482-1	-39.8222	3.3996e-07
FAM81B	-39.6706	3.4598e-07
MUC12	-39.5636	2.4103e-10
HNRNPA1P33	-39.4951	9.2794e-11
ANKRD26P1	-39.3121	8.1884e-11
CCDC64B	-39.2767	2.0619e-13
HGD	-39.2522	1.1807e-13
SCNN1G	-38.6662	3.9997e-12
SLC15A1	-38.5538	2.2196e-13
C5orf49	-38.5057	1.8405e-09
MIR4654	-38.3432	4.5993e-07
RASAL1	-38.1788	4.5299e-13
OR7E14P	-38.1259	1.2218e-11
ARHGAP8	-38.0256	2.1127e-09
RMST	-37.9572	5.1905e-11
HCAR2	-37.9309	3.5768e-13
LOC100131320	-37.8678	2.8809e-11
SLPI	-37.7551	7.4377e-14
XDH	-37.3258	5.603e-14
MAB21L1	-37.318	3.4625e-12
LOC100288748	-37.2663	1.0952e-11
SCGN	-37.0166	4.9698e-10
DSP	-36.9218	2.0622e-14
FGF14	-36.6185	6.35e-12
KCNA1	-35.8773	3.449e-12
FAM83E	-35.7358	2.1458e-12
TMPRSS3	-35.5161	1.9263e-12
C5orf46	-35.457	9.5016e-10
LINC00536	-35.2683	9.1807e-12
PROM2	-35.1487	4.9699e-14
COL23A1	-35.0879	1.1315e-13
VSIG1	-35.0028	2.0668e-13
P2RY2	-34.9447	7.4407e-13
ALB	-34.8334	1.8219e-11
MYBPH	-34.8141	1.2836e-11
ATCAY	-34.66	1.1784e-10
C1orf106	-34.4946	1.0006e-13
GPR26	-34.4063	3.0484e-10
AR	-34.2849	1.0263e-13
SLC52A1	-34.1591	1.2321e-09
ANKS4B	-33.9608	1.6796e-10
AGXT2	-33.9538	1.5768e-11
PGR	-33.9067	9.734e-14
GLB1L2	-33.9067	5.7501e-13
PROC	-33.6842	5.8907e-09
IL22RA1	-33.6096	9.3634e-11
ZG16B	-33.6072	6.235e-13
C4BPB	-33.5095	7.1952e-11
ST6GAL2	-33.433	2.0799e-12
SLC26A5	-33.0986	4.8026e-10
MIR614	-32.9773	9.9637e-12
FAM3D	-32.9019	2.5026e-11
COL6A4P1	-32.7404	9.0087e-09
PLEKHG7	-32.6701	1.1366e-11
PCP4	-32.6565	1.7503e-10
PLD5	-32.5458	1.9107e-10
DNAH11	-32.5323	1.0917e-13
PTPRT	-32.4782	1.9075e-12
IGFBP1	-32.4467	1.1436e-12
PDZK1IP1	-32.3726	8.874e-13
LGSN	-32.1891	3.5838e-13
NXNL2	-32.0666	2.2172e-09
LEFTY2	-31.6405	1.2333e-08
DSC3	-31.4415	2.08e-12
PEBP4	-31.3067	4.9337e-10
LOC145837	-31.2894	7.0903e-13
LIPC	-31.2525	2.5795e-11
AOX1	-31.2179	3.8936e-13
LOC100128338	-31.0969	2.79e-13
CRABP2	-30.9915	2.5058e-13
RGS7	-30.7731	4.6727e-10
SLC35F3	-30.7007	4.87e-11
KCNJ6	-30.6369	3.7778e-09
MIR200A	-30.5479	2.9758e-06
INA	-30.3747	3.7358e-12
CYP4F3	-30.3495	1.5675e-12
FLJ22184	-30.19	3.5615e-13
HNF4G	-30.1461	2.1313e-12
ITGB6	-30.1419	9.4198e-13
BRWD1-IT2	-30.1231	3.3035e-11
QRFPR	-29.9566	1.2058e-10
GPR39	-29.8446	2.08e-12
LIPH	-29.7971	1.0357e-12
CYP3A5	-29.7765	2.0799e-12
GSTA1	-29.729	8.1547e-12
SYT16	-29.6734	6.5119e-09
SYT12	-29.3909	2.1092e-12
ZNF98	-28.7921	1.5472e-10
PRKAA2	-28.4292	6.4183e-13
LOC285629	-28.2955	2.99e-10
DEGS2	-28.2152	2.0777e-11
WDR65	-28.0086	4.964e-10
MYZAP	-27.9021	1.2064e-08
CXorf61	-27.6096	4.8032e-10
CHRNA9	-27.5313	4.6533e-10
SDR42E1	-27.3809	6.3212e-12
SNAP25	-27.3639	3.3038e-12
CD164L2	-27.3563	3.6048e-07
AK7	-27.2503	1.0908e-09
KCNF1	-27.1767	1.2422e-08
CPNE4	-27.1598	1.2513e-10
C21orf88	-27.0658	1.2452e-08
MASP1	-26.9385	1.7841e-10
KCNJ16	-26.9012	2.3623e-12
ELAVL4	-26.8938	5.7562e-08
EEF1A2	-26.8882	2.6195e-12
GRB7	-26.5198	1.4622e-12
LOC285889	-26.496	1.895e-08
C6orf132	-26.4868	2.08e-12
UMODL1	-26.4501	7.1897e-10
LAD1	-26.3312	3.993e-12
SERHL2	-26.3148	1.0847e-11
TMEM63C	-26.2219	2.8639e-12
CCDC87	-26.1783	1.1428e-09
IL36G	-26.0317	8.1809e-08
HPD	-25.8304	7.5567e-11
ARMC3	-25.809	1.1933e-09
TRIM55	-25.7678	1.9776e-10
PLEKHG4B	-25.6787	2.4729e-12
CAPN9	-25.6502	4.1488e-11
PRR15	-25.6307	1.9034e-11
FOXQ1	-25.5721	7.2523e-12
MACC1	-25.4008	2.1092e-12
MAATS1	-25.3445	1.5693e-11
ROS1	-25.2953	5.3171e-12
SYBU	-25.2708	2.7984e-12
BTC	-25.1642	2.278e-09
SOX21	-25.0736	4.505e-09
NKX3-1	-25.032	6.6101e-12
TNNT2	-25.0077	4.395e-09
ANKRD18A	-24.999	7.7289e-12
CACNG4	-24.9523	4.4513e-11
NUP62CL	-24.9212	4.1898e-11
ASCL1	-24.8487	7.9651e-12
LINC00319	-24.8091	1.0331e-08
BSPRY	-24.6976	7.4173e-12
ADCY8	-24.6925	9.0095e-11
SLC22A2	-24.6839	1.3008e-11
LEMD1	-24.573	5.107e-09
IL17REL	-24.4354	9.3634e-11
LINC00487	-24.3897	1.6026e-09
CASP14	-24.3863	1.0588e-11
CFTR	-24.3711	2.2983e-10
NOL4	-24.27	3.7587e-08
LOC100129175	-24.2279	1.194e-06
WFDC10B	-24.1408	4.153e-09
CASQ1	-24.0239	2.3485e-09
ECT2L	-23.9807	6.8896e-10
ACSM1	-23.9441	4.844e-08
CELF4	-23.815	1.0866e-09
FUT6	-23.7919	5.9247e-11
C2orf54	-23.7277	1.2107e-10
LINC00707	-23.6981	7.891e-12
PROM1	-23.6604	6.0172e-12
SEZ6L	-23.4937	3.1491e-10
PTPRQ	-23.4741	4.4266e-08
LNX1-AS2	-23.4546	1.4484e-06
LOC100507584	-23.3978	8.4787e-09
SAA2	-23.3557	1.2736e-11
EVPL	-23.2152	2.0777e-11
SYT1	-22.964	1.9379e-11
RHBDL2	-22.8687	6.2575e-11
FOXJ1	-22.758	6.2789e-11
BNC1	-22.7359	2.254e-10
VWA2	-22.6478	1.8001e-11
CPLX3	-22.5163	3.8632e-08
DHRS2	-22.3593	1.6096e-11
ASPG	-22.1433	1.4141e-09
UNC5A	-21.9736	1.8474e-10
KRT8	-21.8521	1.2048e-11
GPR115	-21.8445	1.292e-09
MPP7	-21.8279	3.1977e-11
RSPO2	-21.6771	2.8444e-06
CLDN7	-21.5976	1.9587e-11
STC2	-21.5304	1.5627e-11
SLC26A9	-21.5274	1.1998e-10
GATA3	-21.5229	1.8779e-11
KRT80	-21.502	1.8417e-11
GAL3ST2	-21.4841	9.0945e-10
ESRP2	-21.441	2.8243e-11
CP	-21.3639	1.4773e-11
CCDC162P	-21.318	8.0601e-09
TMEM30B	-21.2133	3.5162e-11
TGM3	-21.1898	5.28e-07
DBC1	-21.1737	2.9035e-10
CHDH	-21.1605	3.003e-11
LOC100240734	-21.0916	4.0639e-06
RASSF9	-20.872	9.1109e-10
LOC254099	-20.7854	7.5435e-07
KRT18	-20.7336	2.1465e-11
CBLN4	-20.6018	7.5039e-08
ITPKA	-20.5434	1.632e-10
MMP13	-20.5249	8.1497e-10
HCAR3	-20.4993	4.2282e-10
ENPP3	-20.4298	5.9926e-11
CCBP2	-20.3534	6.5326e-11
SERTAD4	-20.345	9.3634e-11
CNGB1	-20.3281	1.1195e-07
XK	-20.3182	2.2651e-10
TMSB15B	-20.2704	1.2429e-08
RRAD	-20.2114	5.3452e-10
SLC16A9	-20.1625	6.3587e-11
SYT2	-20.1611	2.5757e-10
LOC100507377	-20.1569	1.4856e-08
KCNQ2	-20.1206	2.9218e-07
DPY19L2P1	-20.0941	1.3427e-08
CCL20	-20.0913	2.014e-10
SLC27A6	-20.0301	3.2727e-08
SLITRK6	-19.8945	7.611e-11
HRASLS2	-19.8339	1.6804e-08
KY	-19.7914	4.4733e-09
GPR78	-19.7777	2.477e-08
SLC22A31	-19.7489	9.72e-11
PLEKHS1	-19.7462	4.0693e-11
PI3	-19.6874	7.8242e-09
GALNT9	-19.6806	1.0782e-08
CYP4F11	-19.622	8.2701e-11
DIRAS2	-19.5989	3.7784e-10
GRID2IP	-19.4919	1.5727e-09
BEST4	-19.4554	4.0439e-08
VSNL1	-19.3626	1.5271e-09
HNF1A-AS1	-19.3545	2.6022e-10
LINC00593	-19.321	1.501e-06
ERVMER34-1	-19.3184	1.2087e-09
NWD1	-19.2996	6.047e-10
ADIRF	-19.2836	2.0091e-10
MARVELD2	-19.2796	9.8729e-11
EPGN	-19.2542	5.0012e-10
REEP1	-19.1291	1.7305e-10
SLC4A10	-19.0234	4.7661e-09
MSLN	-18.9746	1.3496e-10
CYP2B7P1	-18.9195	9.3036e-11
GRB14	-18.9051	2.1326e-10
IQCA1	-18.7758	3.7494e-10
MGST1	-18.7173	7.996e-11
DRD1	-18.6719	9.6281e-08
SLC5A12	-18.6435	2.1383e-10
DCDC5	-18.637	1.0048e-08
TSPAN12	-18.6228	1.5234e-10
DIO1	-18.4187	2.745e-09
KSR2	-18.3957	1.9287e-10
TCEAL2	-18.3855	1.4789e-08
SLCO4C1	-18.3652	2.9182e-10
APCDD1L	-18.2257	5.2158e-10
FERMT1	-18.184	3.0847e-10
LOC400680	-18.1765	6.4092e-10
DCAF12L2	-18.1349	2.1348e-06
HCAR1	-18.1161	1.4851e-10
TDRD1	-18.091	2.2472e-10
SLC16A14	-18.0197	1.9327e-10
NXPH1	-17.8977	2.9906e-08
PSORS1C3	-17.8927	3.1306e-10
FAM221B	-17.8853	4.6232e-08
TC2N	-17.8778	1.2758e-10
CYP2C18	-17.8667	4.7875e-08
LRRC4C	-17.8494	1.5406e-09
PKP3	-17.8209	6.8655e-10
NIPAL1	-17.8012	1.5598e-09
LOC643201	-17.7925	1.66e-07
STK33	-17.7654	8.2324e-10
TEX12	-17.7064	1.0333e-06
CYP4X1	-17.6782	2.4912e-10
AMN	-17.5379	3.6271e-09
VWDE	-17.4893	2.5127e-10
CHST8	-17.4723	3.5409e-07
LOC284100	-17.4675	6.8526e-09
NMU	-17.0169	2.3929e-08
HS6ST2	-16.9088	3.6146e-10
MUC1	-16.9029	2.4408e-10
EGFR	-16.8596	2.5127e-10
ERC2-IT1	-16.8258	1.4383e-07
MARVELD3	-16.7966	4.9444e-10
MMP24	-16.7931	9.0321e-10
RARRES1	-16.7827	3.2782e-10
LOC100506497	-16.7583	1.2593e-09
RAB27B	-16.6737	3.6146e-10
ADH1C	-16.6483	3.1891e-07
HOPX	-16.639	6.047e-10
CNTNAP2	-16.5367	4.5436e-10
LRRN1	-16.4898	1.0563e-09
MYOM3	-16.4384	2.5792e-09
LMO3	-16.3759	6.8925e-10
CDS1	-16.3555	5.6755e-10
PKP2	-16.3532	4.8535e-10
LOC100506393	-16.3362	3.6679e-08
FGF5	-16.3124	5.3528e-09
CA10	-16.3023	1.7589e-08
LOC645638	-16.2639	1.2646e-07
ERC2	-16.2391	1.5061e-09
KNDC1	-16.1874	4.091e-09
GPM6A	-16.0789	2.6456e-09
HHIPL2	-16.0189	1.534e-09
MFSD4	-16.0166	2.0513e-09
DMGDH	-15.9491	1.7231e-09
F7	-15.9192	3.6156e-09
ZNF750	-15.8433	2.8988e-09
SCEL	-15.7918	1.3354e-09
ZNF208	-15.7753	5.975e-10
SYNE4	-15.76	1.5843e-09
ELAVL2	-15.7426	5.416e-09
SERPINA1	-15.7393	5.3149e-10
VIP	-15.7012	3.794e-05
ASIC2	-15.6718	2.4157e-06
HHIP	-15.4786	5.5279e-08
TACC2	-15.4625	6.9688e-10
TMEM61	-15.425	1.2759e-06
FSTL4	-15.3514	9.6969e-10
KLB	-15.3185	4.8615e-08
BCMO1	-15.311	7.8184e-08
CDHR2	-15.2549	3.2537e-08
C6orf141	-15.2264	1.511e-09
CYP21A1P	-15.2232	7.877e-07
CCDC164	-15.1884	5.2749e-07
C9orf84	-15.1811	2.814e-08
LRRC37A6P	-15.1789	4.2794e-09
SYT7	-15.1684	1.0746e-09
C1orf173	-15.1243	3.0651e-08
FOXA3	-15.1086	4.9895e-08
CCDC65	-15.1002	3.7848e-06
CPLX2	-15.0741	1.5061e-09
RAET1G	-15.0261	5.375e-05
VASH2	-14.9689	2.2447e-09
CCDC175	-14.9306	1.5815e-06
RHBG	-14.8707	2.8886e-08
EPHA10	-14.8583	3.2008e-09
LAMC2	-14.8388	1.6841e-09
RBM24	-14.8326	1.8442e-08
SMPDL3B	-14.7946	2.7082e-09
BTBD16	-14.7455	1.0653e-08
KRT86	-14.7383	4.7466e-08
LAMB3	-14.7281	1.3069e-09
ERBB4	-14.6863	1.2663e-09
PRSS50	-14.598	1.1285e-06
SCN3B	-14.5798	4.314e-08
AKR1C3	-14.5233	1.9763e-09
STYK1	-14.4631	9.0343e-09
LGALS17A	-14.446	3.5859e-08
MIR554	-14.3482	1.2141e-07
SUSD4	-14.2541	4.0113e-09
OCIAD2	-14.2195	3.3274e-09
MTMR7	-14.1095	7.2401e-09
MYO7B	-14.09	9.0343e-09
TMC4	-14.0802	2.4801e-09
IGSF9	-14.0237	5.0045e-09
CRABP1	-14.0082	6.5301e-09
TSPAN13	-13.9559	2.4388e-09
SLC44A5	-13.9443	3.1975e-09
BHMT	-13.9201	1.0958e-08
FRRS1L	-13.8951	1.6883e-06
DPP10	-13.8845	3.1687e-08
SEC14L4	-13.8192	9.3351e-07
WSCD2	-13.7924	9.9256e-08
NCMAP	-13.6838	1.8147e-08
CDA	-13.6053	1.1265e-08
ABCA4	-13.5752	5.091e-09
SPAG17	-13.5011	7.2485e-09
ALOX12P2	-13.4973	9.5731e-09
KIAA0319	-13.4366	8.0968e-09
GFRA1	-13.4069	4.1007e-09
S100A8	-13.3855	4.4984e-09
FAM183A	-13.3818	2.5416e-06
WDR72	-13.3753	5.9457e-09
ZNF165	-13.2095	9.0388e-09
PAPOLB	-13.1957	6.7322e-07
KRTAP5-7	-13.1537	6.3294e-06
PLEKHG6	-13.1228	1.8523e-08
TRPV6	-13.0692	2.6434e-08
LRG1	-13.0647	9.4953e-09
ZNF732	-13.0285	1.7186e-08
KBTBD12	-13.0204	1.8851e-07
CALN1	-12.9663	1.7355e-08
RAB6C	-12.9636	7.3529e-08
TMEM40	-12.9358	2.8429e-07
INPP5J	-12.9322	1.69e-08
GABRG2	-12.9313	2.6799e-07
ASXL3	-12.8786	3.0421e-08
KCNJ11	-12.8696	2.0922e-08
RGS6	-12.8687	4.091e-08
DACT2	-12.8563	5.5296e-08
TRABD2B	-12.8447	7.7425e-09
CDHR4	-12.8305	4.3452e-06
PLS1	-12.7923	9.4169e-09
LINC00578	-12.7923	8.3385e-08
TMPRSS2	-12.779	2.889e-08
NR2E3	-12.7763	7.287e-08
DACH1	-12.7728	8.5035e-09
NUDT11	-12.7533	8.7166e-07
LRRIQ4	-12.7418	3.4991e-06
EGOT	-12.696	6.8249e-08
GPR160	-12.6696	1.0124e-08
ANK3	-12.6284	6.9725e-09
ATG9B	-12.5769	1.2548e-08
ASS1	-12.5525	9.9268e-09
C1orf64	-12.5394	3.7329e-08
GNA14	-12.5186	1.7481e-08
EPHA1	-12.5177	2.0629e-08
GRHL1	-12.5004	1.1366e-08
SGSM1	-12.471	1.8775e-08
NMNAT2	-12.4675	1.0578e-08
SLC16A12	-12.4589	1.1692e-08
MEGF11	-12.4416	9.5023e-08
SCN3A	-12.4175	2.4743e-08
TENM1	-12.3934	8.7475e-09
MIR4768	-12.3865	2.8147e-07
CCDC135	-12.3317	8.9463e-06
STEAP2	-12.3121	1.0607e-08
RHOV	-12.301	2.7752e-08
SERHL	-12.295	2.4097e-06
ZNF711	-12.2788	1.69e-08
FIBCD1	-12.1982	9.0693e-08
MICALCL	-12.1915	1.9737e-08
ALDH3B2	-12.1856	1.5241e-08
DLX3	-12.1771	7.3926e-08
ATP8B1	-12.1645	1.1305e-08
ALDH1L1	-12.1468	1.5241e-08
ALOXE3	-12.114	1.0458e-05
CORIN	-12.0095	1.4647e-07
MAGEC3	-11.9995	4.545e-07
GSDMC	-11.9962	1.7175e-08
SNCG	-11.9962	2.9145e-08
MUM1L1	-11.9696	1.6167e-07
FLJ13224	-11.9696	2.5952e-05
GABRP	-11.948	1.8624e-08
LOC100130238	-11.9447	3.7521e-06
SLC28A1	-11.8993	3.2318e-08
ST8SIA3	-11.8885	8.1166e-08
COL17A1	-11.8458	8.5806e-08
ZNF695	-11.8326	3.1241e-08
STOX1	-11.8212	3.2019e-08
HPCAL4	-11.7901	9.2946e-08
DNAH3	-11.7892	1.5625e-07
C11orf92	-11.777	2.7874e-08
NOXO1	-11.7721	8.9739e-05
ELL3	-11.7428	3.4015e-08
SLC2A14	-11.7411	1.3122e-06
MAP7	-11.7371	1.6911e-08
GABRA2	-11.7224	9.5146e-07
ABCC8	-11.6867	4.6232e-08
FRMPD2	-11.6463	6.1572e-07
TNFSF11	-11.6398	6.3553e-07
MYB	-11.6374	2.1612e-08
CLVS1	-11.6294	5.8974e-06
CCDC158	-11.6197	3.5486e-07
NPY1R	-11.6165	7.0867e-07
KANK4	-11.5234	4.5594e-08
PCLO	-11.4431	2.0637e-08
C2orf62	-11.4383	0.00010553
RERG	-11.4296	5.7991e-08
PCK1	-11.4169	6.1483e-07
C4BPA	-11.4003	8.325e-08
LEPREL1	-11.3924	2.356e-08
HMP19	-11.3877	5.2206e-08
CCDC42B	-11.3553	4.3255e-05
PARM1	-11.2996	2.3929e-08
DPYS	-11.2949	9.4012e-08
CDC20B	-11.2777	1.3477e-07
ZNF676	-11.2691	6.5697e-08
EPB41L4B	-11.2309	2.9402e-08
STMN4	-11.2293	9.1578e-07
44995	-11.199	2.7989e-07
SPSB4	-11.1796	4.8137e-05
GRAMD2	-11.1032	4.8353e-08
PLSCR2	-11.0962	1.5507e-06
SCG3	-11.077	1.0703e-07
CYP2B6	-11.0663	2.2087e-05
DMRT3	-11.0533	1.282e-05
SHISA9	-11.0441	4.2611e-08
NEBL	-11.0425	3.0927e-08
MYT1	-10.9891	1.1585e-07
SPINT2	-10.9746	3.7346e-08
NSUN7	-10.9549	5.3392e-08
CCDC129	-10.9397	2.3617e-07
GRPR	-10.9245	9.2258e-08
HID1	-10.9223	3.7587e-08
EPO	-10.9215	3.0299e-06
C5orf38	-10.9094	6.8839e-07
LINC00599	-10.9071	6.3604e-08
GPR98	-10.8438	3.7187e-08
MTL5	-10.8355	6.9709e-08
SBK1	-10.834	4.521e-08
LAMP5	-10.8265	2.1018e-07
TTC9	-10.8228	4.5948e-08
ONECUT2	-10.7906	4.3342e-08
FAM153B	-10.7898	4.6605e-06
C5orf27	-10.7674	6.3604e-08
PAK7	-10.7518	1.8718e-05
DSCAML1	-10.7242	7.4049e-08
C6orf165	-10.7227	2.0748e-06
JUP	-10.699	4.3582e-08
LOC339862	-10.6546	1.8593e-07
HMGB3	-10.6332	4.823e-08
C14orf23	-10.6302	1.0261e-06
GABRB2	-10.6258	8.3866e-08
RBP5	-10.6229	1.8911e-07
LAIR2	-10.6162	4.0035e-06
SLC38A4	-10.6045	1.6702e-06
UNC5D	-10.5964	4.1321e-07
GRHL3	-10.5846	3.9393e-07
RND1	-10.5788	1.5437e-07
SLC14A2	-10.5627	2.158e-07
SLC22A3	-10.559	1.0273e-07
DCDC2	-10.5349	8.1809e-08
ACADL	-10.489	8.5403e-07
OSR2	-10.4064	2.6312e-07
NGEF	-10.3833	3.0853e-07
TAGLN3	-10.3647	2.4351e-06
LINC00857	-10.3546	1.0668e-06
AKR1C1	-10.3159	7.4383e-08
HMGN2P46	-10.3109	9.2587e-07
INADL	-10.2852	6.495e-08
LOC338651	-10.2354	2.0573e-07
PTHLH	-10.2064	1.5784e-07
SYT9	-10.205	5.0736e-07
HSD11B2	-10.1901	1.5516e-07
PAK3	-10.1831	1.859e-07
STBD1	-10.1831	1.1726e-05
MIR3918	-10.1268	3.504e-05
AIM1L	-10.1204	2.6938e-07
RNF183	-10.0938	3.277e-06
PACSIN1	-10.0819	4.2163e-07
CGN	-10.0749	8.9532e-08
GRIK5	-10.068	4.6909e-07
GCKR	-10.0645	1.8078e-05
FZD8	-10.0575	1.2125e-07
KIAA1244	-10.0554	8.4592e-08
LOC100506314	-10.031	6.3055e-07
ADAMTS18	-10.0171	3.9096e-07
GREB1L	-9.99842	1.1916e-07
SOWAHA	-9.99011	1.3787e-06
SNORD11B	-9.98111	1.1828e-05
LOC440894	-9.98042	1.8141e-07
CRYBB3	-9.93831	3.6149e-06
LOC440925	-9.90461	1.9064e-06
SRRM4	-9.90049	4.8285e-07
NAPSA	-9.85394	1.8552e-07
PCDHAC1	-9.83824	2.101e-07
ENTPD2	-9.83415	4.6099e-07
FAM201A	-9.81372	2.8859e-06
SPAG6	-9.81032	1.9777e-05
EMX2	-9.80284	2.7192e-07
C1orf61	-9.75945	3.1891e-07
FAM160A1	-9.75404	1.3881e-07
GPA33	-9.73243	8.3865e-06
MIR4500HG	-9.70885	1.3561e-06
KIAA1210	-9.67593	0.00015801
KCNQ3	-9.66855	1.419e-07
SP8	-9.65851	1.0261e-06
KCTD8	-9.65717	4.3255e-05
CNFN	-9.62175	4.5303e-06
SYT17	-9.62042	2.1494e-07
CES4A	-9.61442	1.6361e-07
SYCP2	-9.61176	1.5121e-07
RNF32	-9.61109	1.8558e-06
HAL	-9.59445	4.3479e-07
FAM135B	-9.52685	6.6263e-07
KRT222	-9.49389	8.71e-06
TWIST2	-9.4617	2.032e-05
PHACTR3	-9.44794	3.8067e-07
PRRG2	-9.44336	5.9513e-07
KL	-9.43224	4.1973e-07
SULT1A2	-9.42178	3.9124e-06
DCHS2	-9.4133	3.8067e-07
TPBG	-9.40547	2.0775e-07
FOXP2	-9.40482	2.4199e-07
ZNF486	-9.40091	1.917e-07
LOC283194	-9.36514	2.5828e-06
PAX8	-9.35605	2.0914e-07
MYO3A	-9.3554	4.8592e-07
ANKEF1	-9.34698	2.8861e-07
ZNF681	-9.33985	2.3802e-07
BNIPL	-9.33726	2.9523e-07
FAM57B	-9.33726	3.8975e-06
TBC1D30	-9.31851	2.3129e-07
PYY	-9.31077	1.9927e-05
SPTB	-9.3069	2.6412e-07
SCAND3	-9.3069	8.8923e-07
DSC2	-9.29529	2.1801e-07
LOX	-9.29465	2.0914e-07
LLGL2	-9.29014	2.3277e-07
SPINT1	-9.28627	2.2258e-07
SEC14L6	-9.28627	1.5976e-06
ABO	-9.26763	3.7576e-07
LMTK3	-9.24581	2.7742e-07
BEX1	-9.23172	6.8239e-07
AMER3	-9.21191	5.0251e-06
TCN1	-9.20297	6.7235e-07
CXADR	-9.16796	2.6292e-07
ST14	-9.12105	2.625e-07
TRIM29	-9.11663	1.7047e-06
CCDC173	-9.1122	1.9423e-05
HTR1D	-9.10273	3.4781e-06
CEACAM7	-9.09958	2.4244e-06
RDM1	-9.0593	2.412e-06
S100A9	-9.05867	2.7298e-07
PCDHA1	-9.03046	5.3079e-05
NOG	-9.01108	7.93e-06
SGPP2	-9.00359	4.5993e-07
CELF5	-9.00109	1.1532e-06
PCDHB3	-8.9986	5.0032e-07
DNAJB8-AS1	-8.94573	0.00027147
SCN4A	-8.94016	9.9713e-07
AJAP1	-8.90923	8.4295e-07
UNC13C	-8.89873	5.2043e-07
FUT9	-8.89133	6.3205e-07
ESRP1	-8.87779	3.3155e-07
TUBBP5	-8.8483	1.6883e-06
RAB3IP	-8.84523	3.6364e-07
BHMT2	-8.8073	4.0513e-07
SYCE1	-8.80425	1.7428e-06
SLC1A2	-8.79876	3.8532e-07
TRPS1	-8.71439	3.9358e-07
AMIGO2	-8.70956	4.7931e-07
CLIC6	-8.70775	5.0185e-07
ATP2B2	-8.70232	9.4091e-07
C10orf55	-8.69689	6.2174e-05
RAB19	-8.68785	4.1457e-06
ARHGEF16	-8.68304	5.1605e-07
CACNG2	-8.68304	5.0915e-05
GALNT7	-8.67522	4.3406e-07
LUZP2	-8.6506	1.8497e-05
C9orf116	-8.60873	6.0609e-06
ZIC5	-8.60455	1.6897e-06
LOC151009	-8.59561	7.4054e-06
PTPRU	-8.58668	5.3054e-07
ANKRD29	-8.573	9.2902e-07
SIDT1	-8.57062	5.4248e-07
NPC1L1	-8.55163	2.6357e-06
LURAP1L	-8.54986	6.0613e-07
C8orf4	-8.54926	5.4492e-07
EDN1	-8.54097	6.498e-07
CCDC74B	-8.50847	7.8772e-06
SLC25A18	-8.46905	1.0295e-06
PRSS16	-8.46611	1.06e-06
MIR4480	-8.46611	6.8686e-06
ARHGDIG	-8.46201	2.1328e-05
CPE	-8.41346	6.1483e-07
ERRFI1	-8.40938	5.8208e-07
NAP1L2	-8.40297	2.7925e-06
TRHDE	-8.39541	2.4351e-06
MYOZ1	-8.3768	0.00022731
OGDHL	-8.3681	9.4325e-07
JPH3	-8.36404	1.9552e-06
RASSF10	-8.3594	8.9696e-07
BCAS1	-8.35187	7.3934e-07
TBR1	-8.34435	1.4273e-05
FRK	-8.33221	8.5852e-07
CDH10	-8.28614	5.0311e-05
RPH3AL	-8.27351	9.3772e-07
ADCYAP1	-8.26492	2.7814e-06
NLGN4X	-8.24717	1.2849e-06
PTPRN2	-8.23233	1.062e-06
IRX2	-8.17093	1.091e-06
VSX1	-8.15904	2.7064e-05
TMLHE-AS1	-8.13815	3.6101e-05
MSX2	-8.12405	1.193e-06
FAM131C	-8.12068	6.4055e-06
FAM196A	-8.10718	1.0876e-05
GPC3	-8.09763	1.8779e-06
ANO3	-8.09483	5.7666e-06
C17orf72	-8.09426	2.0212e-06
VTRNA1-3	-8.0881	6.8905e-06
MIR642A	-8.08193	0.00054328
GRIN2A	-8.07969	1.3426e-06
ABCC6	-8.07857	2.2997e-06
WWC1	-8.07633	1.0157e-06
NET1	-8.07297	9.3351e-07
NETO1	-8.06458	2.9692e-06
DYNLRB2	-8.06347	0.00021185
ZBTB7C	-8.05229	1.7428e-06
RELN	-8.05174	1.2362e-06
GPR63	-8.03223	3.6026e-06
DMRTA2	-8.03223	2.3035e-05
DQX1	-8.01332	3.5222e-06
RASEF	-8.00777	1.0542e-06
SNORD77	-8.00721	2.7172e-05
OPCML	-8.00166	2.7471e-06
DSG2	-8	1.0075e-06
C11orf85	-7.98338	4.3651e-05
PSCA	-7.96625	1.3549e-06
PAX9	-7.953	1.6433e-06
FAM177B	-7.93758	7.1047e-06
RNF223	-7.93043	7.4649e-05
C20orf197	-7.91232	4.8501e-06
PNMT	-7.90629	6.3893e-06
TMEM59L	-7.903	3.3411e-06
PAEP	-7.89096	1.4552e-06
SNX29P1	-7.88658	5.316e-05
DNAJC12	-7.87729	2.231e-06
RBKS	-7.87402	7.6861e-06
SERINC2	-7.86693	1.2417e-06
LOC100507489	-7.86475	0.00015107
MYO5B	-7.8642	1.2633e-06
CCDC19	-7.86039	4.2271e-06
HOOK1	-7.85984	1.271e-06
PLA2G4D	-7.84134	0.00017476
ZNF99	-7.82939	7.9113e-06
KCNC1	-7.81313	4.2543e-06
CDHR5	-7.79528	2.9353e-06
RPS6KA6	-7.78825	1.7534e-06
ABCC6P1	-7.78556	2.8111e-05
SNAP91	-7.78448	4.1798e-06
RNF157-AS1	-7.75539	1.0985e-05
TGM5	-7.75432	8.652e-05
LPAR3	-7.70076	6.3893e-06
LOC641515	-7.69169	0.00048878
THPO	-7.67358	1.2642e-05
PERP	-7.67092	1.5833e-06
WBSCR17	-7.65074	4.5743e-06
GALNT14	-7.64915	1.8556e-06
C1orf192	-7.64809	0.00013727
CRMP1	-7.62692	3.0489e-06
SIX4	-7.6211	1.8917e-06
GABBR2	-7.60738	3.277e-06
ALPK2	-7.59263	1.9733e-06
CDC42BPG	-7.59	2.3347e-06
NAP1L3	-7.58632	6.2919e-06
SDC1	-7.57213	1.8253e-06
TBC1D26	-7.57213	0.00057471
ESPN	-7.57161	2.4682e-06
PSD	-7.57004	5.5368e-06
SVOPL	-7.5606	0.00085089
CXXC4	-7.55431	2.2747e-06
MPZL2	-7.54855	2.137e-06
SEZ6	-7.53705	9.8349e-06
KCND2	-7.52922	8.6122e-06
PLCXD3	-7.51879	3.2866e-06
IBSP	-7.50109	3.952e-06
AREG	-7.50057	6.6877e-06
NEURL	-7.48395	3.1937e-06
CARD17	-7.47721	9.9553e-05
IL1RL2	-7.47358	7.6788e-06
TTC22	-7.46582	5.344e-06
ESYT3	-7.46168	6.6669e-06
C11orf70	-7.4405	1.9732e-05
CBLN1	-7.43071	1.1148e-05
AGBL4	-7.4235	8.4532e-06
CDK5R2	-7.42247	3.033e-05
MUC13	-7.41939	3.8311e-06
EFCAB4A	-7.41065	3.1912e-06
INHBB	-7.41014	2.9692e-06
LOC649395	-7.40244	0.00027581
DOC2A	-7.37989	2.9661e-06
EYA2	-7.37734	2.8825e-06
SH2D3A	-7.37171	3.6205e-06
FCRL6	-7.36712	5.2188e-06
SLC12A5	-7.35436	8.9992e-06
SLC28A3	-7.3401	2.8711e-06
C3orf52	-7.3401	3.5668e-06
ENTPD8	-7.334	1.7768e-05
ACY3	-7.32993	1.3126e-05
GALNT6	-7.31572	2.6219e-06
LAMA3	-7.31471	2.9294e-06
KLHL31	-7.31268	4.6741e-06
GAL	-7.30407	0.00011048
KLHDC9	-7.30255	1.0315e-05
TMEM238	-7.28485	5.1743e-05
RGS22	-7.28435	6.651e-06
RGS7BP	-7.2793	1.1392e-05
TTLL6	-7.27123	4.991e-06
SNORA80B	-7.26166	6.4158e-06
MAB21L3	-7.26015	1.3502e-05
LINGO4	-7.25814	0.00011896
HRASLS	-7.25261	2.2723e-05
LSR	-7.2516	3.1842e-06
STXBP5L	-7.2511	4.6775e-06
MST4	-7.24809	4.1607e-06
CNKSR1	-7.23403	3.6752e-06
PAPPA2	-7.22802	1.4093e-05
LCN12	-7.22551	2.0804e-05
HDC	-7.22251	9.3258e-06
BEND4	-7.20601	9.2368e-06
GPD1	-7.20501	8.1529e-06
LOC100129480	-7.16169	0.00080833
FAM194A	-7.15921	0.00024788
DCDC1	-7.15177	1.9777e-05
FABP3	-7.14979	3.9997e-06
PDZD3	-7.1483	3.201e-05
CXCL6	-7.13493	6.2997e-06
SAMD12	-7.11814	3.7664e-06
HIST1H4L	-7.10532	1.0217e-05
MIR31HG	-7.10384	8.0223e-06
CNGA1	-7.09646	1.8639e-05
PP14571	-7.07927	6.1601e-06
BDKRB2	-7.07583	4.0417e-06
RGS17	-7.07436	6.7975e-06
IRX5	-7.05038	5.027e-06
NLRP2	-7.04012	4.6236e-06
TTC39A	-7.03817	4.4793e-06
CXCL14	-7.02939	5.8404e-06
UGT2B7	-7.01722	4.7916e-06
NOS2	-7.0075	2.6891e-05
PBX1	-6.99973	4.084e-06
MIR4640	-6.99828	0.0016539
GAL3ST1	-6.99391	9.9175e-06
C6orf147	-6.98132	3.0432e-05
PPP1R3G	-6.97939	2.965e-05
SUSD3	-6.97552	6.8963e-06
HGF	-6.96537	4.7383e-06
PLEKHA7	-6.96489	4.7523e-06
GLB1L3	-6.95958	1.2857e-05
SNORD19B	-6.95958	4.735e-05
ELFN2	-6.95186	8.2388e-06
HES2	-6.93502	1.5157e-05
SMIM6	-6.93406	0.00028692
TMEM130	-6.93358	1.0115e-05
FAM167A	-6.93166	1.083e-05
RIMS4	-6.92781	6.8235e-06
SLC4A8	-6.92685	4.6833e-06
C2orf15	-6.92685	1.5182e-05
ERVV-2	-6.92349	2.6824e-05
NYAP2	-6.92061	8.9634e-05
LCT	-6.89094	6.1002e-05
GRM3	-6.85996	3.4736e-05
IRX3	-6.85521	5.8655e-06
OR9A4	-6.84903	0.00063914
LIPG	-6.83907	8.0223e-06
KIAA1804	-6.83149	7.9463e-06
SYCP2L	-6.83102	8.9724e-06
IQUB	-6.8277	2.3631e-05
PIFO	-6.82439	2.2133e-05
ENPEP	-6.8121	5.6278e-06
GUCY1B2	-6.81021	7.5184e-06
TRHDE-AS1	-6.79889	2.1394e-05
LOXL1-AS1	-6.78007	8.0409e-06
KIF5A	-6.77021	7.713e-06
MYO5C	-6.76223	6.1168e-06
TMEM74	-6.7379	0.00038903
G0S2	-6.73324	8.36e-06
STMN2	-6.72904	2.315e-05
CTNND2	-6.72391	7.213e-06
BEND7	-6.72344	9.7189e-06
CXCL2	-6.69693	7.0244e-06
ACTR3C	-6.68904	1.0938e-05
CCDC160	-6.68256	1.3667e-05
FGFR4	-6.67746	8.8678e-06
PLIN5	-6.67052	1.2068e-05
TGFA	-6.66405	7.2e-06
SLC6A20	-6.66082	9.1841e-06
TEKT2	-6.64883	0.00023828
RASD1	-6.63456	7.6788e-06
MAPK15	-6.6318	1.1247e-05
MCF2	-6.62399	0.00026079
RIMS2	-6.59787	7.8396e-06
ZNF204P	-6.59056	9.2831e-06
TCAM1P	-6.58964	8.7141e-05
MIPOL1	-6.58873	8.0698e-06
CHODL	-6.58827	3.073e-05
RDH10	-6.58781	7.6903e-06
LINC00624	-6.5869	0.00064237
KCTD16	-6.56229	1.8146e-05
FRMPD1	-6.55956	1.9905e-05
C12orf39	-6.54775	5.0868e-05
FZD10	-6.54458	8.0529e-05
F2RL1	-6.53778	1.1041e-05
SLC30A2	-6.53506	2.1965e-05
CDH6	-6.52284	8.4936e-06
PTGES	-6.51651	1.0695e-05
SDK1	-6.51561	1.0355e-05
WFDC2	-6.51516	1.1394e-05
PCDHB2	-6.51245	1.0729e-05
ARG2	-6.51109	1.0655e-05
SH3GL2	-6.50433	2.7774e-05
EFCAB1	-6.49442	0.00050715
SCRT1	-6.48902	3.3266e-05
ICA1	-6.48857	9.3543e-06
SERPINF2	-6.47644	9.5605e-06
CCNE2	-6.46791	1.1034e-05
KIAA1217	-6.46702	9.1611e-06
C15orf48	-6.45806	2.6669e-05
DUSP5P1	-6.45716	1.9979e-05
ZNF878	-6.45135	6.1711e-05
GLS2	-6.44018	2.657e-05
ST8SIA6-AS1	-6.4375	3.6518e-05
TCHH	-6.42724	1.8467e-05
FAIM2	-6.41923	1.478e-05
RIMKLA	-6.41389	1.3062e-05
GALNT5	-6.40234	1.3257e-05
DPP4	-6.39347	1.1119e-05
STAC	-6.37842	5.6132e-05
LOC645166	-6.37489	1.6414e-05
ENPP5	-6.37047	1.3621e-05
SPAG1	-6.359	1.2592e-05
PALM3	-6.35548	2.6824e-05
EPHA7	-6.35283	1.5284e-05
CLIC3	-6.35195	0.00019269
SDCBP2	-6.34359	0.002888
MAP7D2	-6.3392	1.6899e-05
MIR5092	-6.32427	0.001714
COL10A1	-6.32164	2.6863e-05
TRH	-6.3142	4.4258e-05
EPS8L1	-6.28451	1.4308e-05
GATM	-6.27189	1.3271e-05
TNFRSF11B	-6.26841	1.7293e-05
ZNF726	-6.26581	1.9299e-05
CMAHP	-6.26494	1.282e-05
MIRLET7F1	-6.26407	0.00011595
WDR86-AS1	-6.25452	0.0001452
USP43	-6.24932	1.904e-05
FAM155A	-6.2424	2.1292e-05
PARD6B	-6.22037	1.4589e-05
PTPRR	-6.21003	9.4959e-05
SLITRK4	-6.20874	2.5081e-05
CCDC148	-6.20874	2.657e-05
CDHR1	-6.20831	2.328e-05
DOK6	-6.20659	6.0297e-05
CYP2E1	-6.20616	3.1195e-05
IGFN1	-6.19241	1.4852e-05
C1orf210	-6.18983	4.5055e-05
STEAP4	-6.18683	1.4499e-05
CCNO	-6.18468	3.7357e-05
CCDC68	-6.17783	2.0309e-05
LRFN2	-6.16542	0.00101
CREB3L1	-6.15518	1.5936e-05
CFHR3	-6.1458	0.00057808
ABCC3	-6.14239	1.5522e-05
LOC643355	-6.14026	0.00024167
CCDC147	-6.13984	0.00016709
FAT3	-6.13813	2.1619e-05
ANXA9	-6.12878	2.8402e-05
WNT3	-6.11859	5.1031e-05
SNORD81	-6.11096	0.00017942
CMYA5	-6.10292	1.7358e-05
FLJ22447	-6.08476	5.1937e-05
SIX2	-6.06959	3.5777e-05
TRPM8	-6.06077	2.5686e-05
KLF5	-6.05363	1.9777e-05
LTF	-6.04985	2.0075e-05
FIGNL2	-6.04482	2.3567e-05
TMEM105	-6.04273	6.6635e-05
IFNE	-6.04022	8.0453e-05
LONRF2	-6.0398	1.8467e-05
SHROOM3	-6.03352	1.8553e-05
ZNF90	-6.02182	2.6935e-05
CHAD	-6.02182	0.00016003
CPD	-6.02099	1.8589e-05
LOC100507472	-6.02015	3.6973e-05
MBL1P	-6.02015	4.4321e-05
SLITRK5	-6.01181	2.7942e-05
ODC1	-6.00557	1.9429e-05
SULT1C4	-5.99808	2.9419e-05
SPTBN2	-5.99517	2.0371e-05
ACSM3	-5.98811	4.9298e-05
THSD4	-5.97608	2.0914e-05
YBX2	-5.96284	3.2948e-05
CELF3	-5.94798	8.5507e-05
LPPR3	-5.93398	0.0006227
SEMA3E	-5.92658	2.6891e-05
ZNF185	-5.9155	2.4392e-05
ARHGAP44	-5.91345	2.8449e-05
PTGER4P2-CDK2AP2P2	-5.90526	0.00018121
SLC23A1	-5.90403	9.8933e-05
SRD5A3	-5.90239	2.3362e-05
CFB	-5.88809	2.4439e-05
C10orf95	-5.88238	0.00027418
COCH	-5.88034	3.3677e-05
LRRC8E	-5.88034	3.7831e-05
TRIM72	-5.87423	0.00052664
VAT1L	-5.87097	3.9636e-05
FBN3	-5.87057	0.0001171
LINC00669	-5.86772	0.00012505
RGPD1	-5.86772	0.00021697
ELOVL4	-5.86447	9.2677e-05
UPP2	-5.86365	0.00068975
FAM83F	-5.86162	5.9496e-05
ANXA3	-5.85715	3.4208e-05
PDIA2	-5.84458	9.9976e-05
LOC100289509	-5.84134	0.0015715
CADM2	-5.83932	3.8727e-05
GABRE	-5.83163	2.6834e-05
DGCR9	-5.82396	7.2427e-05
FAM111B	-5.82033	2.9309e-05
MAGI1	-5.81871	2.7256e-05
DIRAS3	-5.81549	5.6175e-05
FLJ34503	-5.81347	0.00079774
JPH1	-5.80904	3.0374e-05
ADRA2A	-5.80703	3.9988e-05
GABRD	-5.80502	0.00011985
PPAP2C	-5.80381	2.9718e-05
ATP6V1C2	-5.79336	5.0915e-05
IL13RA2	-5.79296	6.0872e-05
GLRB	-5.78573	5.6971e-05
USP44	-5.78493	0.00014096
SPATA17	-5.78213	0.00010676
PLEKHD1	-5.77932	0.00031644
TLL2	-5.77892	7.6551e-05
RGN	-5.77332	5.0056e-05
CDRT1	-5.76891	7.5206e-05
ABCB11	-5.76252	0.00046378
HOXB9	-5.76132	3.1863e-05
EFCAB12	-5.75893	0.00012206
CACNA2D3	-5.75893	0.00012386
PKIA	-5.75414	5.0162e-05
CREB3L4	-5.75135	3.1813e-05
SLC6A7	-5.73582	0.0004636
GIPC2	-5.73224	9.9708e-05
MCIN	-5.72946	6.6524e-05
NXPE2	-5.72153	0.0019725
PPP1R1C	-5.72073	0.00021607
C6orf223	-5.71915	4.6856e-05
COL4A3	-5.69936	3.6932e-05
FANK1	-5.6966	5.2086e-05
MIR1284	-5.69265	0.0015553
GNG3	-5.67728	0.00030448
MPV17L	-5.67099	3.8181e-05
DDAH1	-5.66509	3.5828e-05
EFHC2	-5.65607	0.00010017
PAX6	-5.63728	6.9829e-05
SLC24A3	-5.63572	5.5086e-05
BTBD11	-5.63377	6.3386e-05
GNAT1	-5.63103	0.00042247
LOC644554	-5.62869	0.00010795
AGXT2L1	-5.62674	0.00013635
ZNF257	-5.60184	5.1336e-05
FGF12	-5.59718	5.7973e-05
PFKFB1	-5.59214	0.00012917
ACOT4	-5.58788	9.6559e-05
ESRRG	-5.5813	5.3623e-05
RAB26	-5.58013	6.363e-05
JAKMIP3	-5.57743	5.025e-05
LOC100506305	-5.57743	0.00011871
LOC339894	-5.57588	0.00021458
ADAM32	-5.55736	9.6842e-05
LMX1B	-5.55505	5.2999e-05
ANKRD34B	-5.53391	0.00013958
EGLN3	-5.52089	4.8539e-05
ERP27	-5.51477	6.0537e-05
PTPN3	-5.51439	4.5716e-05
ZNF682	-5.50064	5.1459e-05
IL12A	-5.49683	0.00046245
MEST	-5.49531	4.9721e-05
SLC25A21	-5.4915	0.00010991
FAM47E	-5.4915	0.00036411
CASC2	-5.47895	8.178e-05
MYCL1	-5.47781	6.6679e-05
RBFOX1	-5.46909	0.00015685
SMAD9	-5.46871	5.3957e-05
PLOD2	-5.46378	4.9672e-05
CHDC2	-5.46075	0.00033879
TPTEP1	-5.45886	8.5908e-05
HEBP2	-5.45735	5.1892e-05
MIR643	-5.45243	0.00043961
ULBP2	-5.44941	0.00032923
CHD5	-5.44601	8.731e-05
GTSF1	-5.44148	0.00023597
LOC100292680	-5.42341	7.1258e-05
HIST1H2BG	-5.4174	5.9425e-05
SLC38A1	-5.4159	5.2974e-05
SLC6A11	-5.40614	0.00040925
SPEF2	-5.40053	6.5796e-05
GPT2	-5.39903	5.6385e-05
CCDC170	-5.39192	6.7345e-05
PEG3	-5.38968	5.8779e-05
LOC100130894	-5.38931	0.00086751
DNAH6	-5.37923	9.0484e-05
C12orf56	-5.37476	0.0002619
DNAH7	-5.37066	6.3534e-05
FAM155B	-5.36434	0.00013057
TMEM27	-5.36099	0.00012206
POU6F2	-5.35245	0.00013586
FMO5	-5.34986	6.363e-05
NPNT	-5.33911	6.6043e-05
COBL	-5.33283	6.4355e-05
CSRNP3	-5.33098	7.2427e-05
FA2H	-5.32765	8.5211e-05
TFCP2L1	-5.32544	6.2784e-05
NEU4	-5.32396	0.00033655
WFDC3	-5.32285	0.00021393
LOC729020	-5.32249	0.0022076
CBWD3	-5.30922	0.00039632
PPL	-5.30444	7.2392e-05
FLJ12825	-5.30076	9.5664e-05
TM4SF1	-5.29966	6.8806e-05
SLC26A8	-5.29562	0.00059748
RNF165	-5.29525	9.6773e-05
TAF1L	-5.29452	0.00020457
ZNF727	-5.29452	0.00021719
TNK1	-5.28829	0.0001049
FLJ31485	-5.28425	0.00027268
C10orf35	-5.27986	0.00011982
MLLT4-AS1	-5.27584	0.00048304
EPHA6	-5.27547	0.000126
PCDHB8	-5.27474	0.00010589
LOC100132111	-5.27035	9.7044e-05
SORCS3	-5.26378	0.00013312
GABRA5	-5.25904	0.00066439
BEX5	-5.25722	0.00033932
C4orf32	-5.24703	8.7412e-05
CXCR7	-5.24594	0.00010017
FFAR2	-5.22561	0.00025182
CAPN12	-5.22163	9.5975e-05
CEBPA-AS1	-5.22127	0.00017902
TOB1	-5.21187	7.7182e-05
CCNA1	-5.20934	0.00026358
IGLON5	-5.20862	0.00027943
F10	-5.20248	0.0016563
BMPR1B	-5.20068	8.3239e-05
FLJ23867	-5.18664	8.5223e-05
DLG3	-5.18448	8.5223e-05
STAC2	-5.1773	0.00010069
PPP1R13L	-5.17694	8.9734e-05
NUDT16P1	-5.16869	0.00011665
FAM35DP	-5.1669	0.002557
ALCAM	-5.16655	8.4974e-05
PLA2G4F	-5.16261	0.00038255
MIR1296	-5.16189	0.00015545
SCG5	-5.16118	0.00016161
PCDHA12	-5.15724	0.00017467
TSTD1	-5.1551	9.9708e-05
TPD52L1	-5.14831	9.2173e-05
KCNK15	-5.14724	0.00022071
LINC00514	-5.14225	0.00079821
IL20RB	-5.13726	0.00010502
RORC	-5.13121	0.0001206
EXPH5	-5.12837	9.7776e-05
GALNT13	-5.12553	0.00011871
TNIP3	-5.12446	0.00017706
MIR29B2	-5.12446	0.0051114
ATP1A3	-5.11843	0.00022063
RHOD	-5.11701	0.00013962
BCAM	-5.11417	9.3777e-05
KCNJ15	-5.11275	0.00015516
DOCK3	-5.10921	0.00010844
SP6	-5.10815	0.00014787
DPP6	-5.10779	0.00029559
SIX1	-5.10744	0.00010096
CACNA1B	-5.10673	0.00016838
LOC400940	-5.10532	0.00038372
LOC100506071	-5.10036	0.00015306
CCNI2	-5.09648	0.00035894
LOC100507244	-5.094	0.0001633
SH3RF2	-5.08483	0.00011459
IGSF22	-5.08377	0.0015717
XKR4	-5.07638	0.00039899
COLEC10	-5.0704	0.00064227
GSDMB	-5.06478	0.00010322
VSTM2L	-5.06338	0.00011661
SLC9A2	-5.06338	0.00019589
MIR5188	-5.06092	0.0017999
FAM184B	-5.06057	0.00032585
GUCY1A3	-5.05496	0.00010587
GALR1	-5.04551	0.003355
MYO3B	-5.04481	0.00015328
KIAA1751	-5.04341	0.00064613
EPB41L4A	-5.03887	0.00011085
MYO6	-5.02736	0.00010856
HAPLN1	-5.02596	0.00015195
SRPK3	-5.02492	0.0002361
HMGCLL1	-5.02248	0.001945
SGMS2	-5.01935	0.0001191
ZNF724P	-5.01344	0.00041374
GPX3	-5.01309	0.00011272
CABP1	-5.01239	0.00043126
FAM84A	-5.01101	0.0001229
LINC00271	-5.00649	0.00067061
ELF5	-5.0058	0.0003455
PCDHA4	-4.99332	0.00021029
XCL1	-4.99332	0.0010082
PLA2G10	-4.98468	0.0012094
METTL21EP	-4.98399	0.0003515
SLC5A9	-4.97846	0.00020401
KLHDC7B	-4.97605	0.00015697
HAO2	-4.96502	0.0020393
NRXN1	-4.96261	0.00015863
LOC100130899	-4.95986	0.00015173
IL11	-4.95711	0.00097614
KIF1A	-4.95608	0.00012775
LINC00035	-4.95093	0.0014879
RTBDN	-4.94853	0.0014392
EML6	-4.9475	0.00016682
BMP5	-4.94476	0.00020439
PKHD1L1	-4.94304	0.00030433
NAT1	-4.94065	0.00015596
CPS1	-4.93859	0.00013016
CDH26	-4.93825	0.0001601
FAM5B	-4.93243	0.00031771
A2ML1	-4.93209	0.00018982
CLUL1	-4.93209	0.00066443
C2orf16	-4.92902	0.0013171
SYT8	-4.92628	0.0004042
SLIT2-IT1	-4.92082	0.00089245
DMBT1	-4.91094	0.00017451
LEPR	-4.90958	0.00014409
SMKR1	-4.90618	0.00094756
LOC100289137	-4.90074	0.00017467
PLAC8L1	-4.89565	0.00055005
CCDC73	-4.89497	0.00086678
MIR4676	-4.88649	0.0024497
DNALI1	-4.88277	0.00017476
GRIA4	-4.86655	0.00020475
ITGBL1	-4.86318	0.00015923
BDNF	-4.86015	0.00025951
AKR7A3	-4.85611	0.00022033
CDH20	-4.84904	0.00088679
LRIG1	-4.84233	0.00015755
CCDC64	-4.84132	0.00017455
SEMA5B	-4.83763	0.00021061
LOC646278	-4.83227	0.00030272
TRIM67	-4.83126	0.00051
CCDC176	-4.82892	0.00019269
ZDHHC15	-4.8249	0.0004024
MEG9	-4.82189	0.00027866
OCLN	-4.82156	0.00017884
AZGP1	-4.81855	0.00016293
CLDN16	-4.81688	0.0013226
ADD2	-4.81121	0.00019725
GRK7	-4.80954	0.0058264
MIR155HG	-4.79955	0.00032057
TNFAIP6	-4.79689	0.00039259
CHRD	-4.79224	0.00018982
NEFM	-4.78461	0.00040668
PCDHA8	-4.78461	0.0008062
LRP1B	-4.78063	0.00018632
MIR10A	-4.77996	0.0060367
NEK5	-4.77798	0.00026417
CCSER1	-4.7707	0.00019052
MAOA	-4.76838	0.00019528
ZMYND10	-4.76607	0.00099734
PRTFDC1	-4.76244	0.0002552
FLJ42875	-4.76013	0.0013886
SCN1A	-4.75749	0.00024073
NUDT10	-4.75254	0.0045437
PLEK2	-4.7407	0.00028529
EN1	-4.72888	0.0003092
LOC399815	-4.7279	0.00053393
TBC1D9	-4.72659	0.00019367
HIST1H1A	-4.72659	0.00058301
PCDHB4	-4.71906	0.00023447
PLCB4	-4.71514	0.00020374
XBP1	-4.71252	0.00019656
SLC8A3	-4.70893	0.002502
LRRTM3	-4.70143	0.0021023
PPA1	-4.69264	0.00021164
SLC12A8	-4.68809	0.00026638
GRM5	-4.68062	0.00044288
HPN	-4.67803	0.00022933
CCDC11	-4.67608	0.00062881
HOXC8	-4.67576	0.00022933
OR52N4	-4.67576	0.0035481
NRG4	-4.67446	0.00073816
PCSK6	-4.67349	0.00021971
HCN4	-4.67317	0.00194
S100A12	-4.66701	0.0093602
HOXC11	-4.66184	0.0002762
ZNF702P	-4.65829	0.00026794
MFSD2A	-4.65119	0.00024893
ASAH2B	-4.65119	0.0035386
CA12	-4.64346	0.00022713
LAYN	-4.64282	0.00028368
CUX2	-4.63542	0.0009447
FAAH	-4.63446	0.00026477
NNAT	-4.63446	0.00049753
NHLH2	-4.63413	0.0010295
ESPNP	-4.62964	0.00101
DCX	-4.62707	0.0037309
MIR3117	-4.62355	0.003472
ZNF33BP1	-4.62162	0.00030823
PCDHAC2	-4.6197	0.00034769
3/1/2022a	-4.61874	0.00032057
LY6H	-4.61682	0.0092285
HUNK	-4.61554	0.00027799
SMOC1	-4.61522	0.0002694
PMEPA1	-4.61394	0.00024266
TBC1D3P1-DHX40P1	-4.61138	0.0075634
FAM90A1	-4.60308	0.0014906
ANGPTL4	-4.60212	0.00025641
CD177	-4.60117	0.0018921
C18orf61	-4.60117	0.0086053
CYB5A	-4.59989	0.00026087
MIR605	-4.59225	0.0010482
LOC100505695	-4.59002	0.00079559
CRB2	-4.58716	0.00036759
NPTX1	-4.58525	0.00028368
OTOGL	-4.58334	0.00033861
KRTCAP3	-4.57763	0.00034168
ANO1	-4.57699	0.00028246
IGFBP3	-4.57446	0.00026044
DNAAF1	-4.57255	0.00063186
CPNE7	-4.56812	0.00029153
CNTN6	-4.5659	0.00040789
GALNT12	-4.56242	0.00031769
RPSAP58	-4.56211	0.00035559
TIGD3	-4.56179	0.0012498
DLG5-AS1	-4.55737	0.00078308
CYP2J2	-4.55042	0.00033787
TEX9	-4.54317	0.00035833
PLCH1	-4.54286	0.00029974
MIR1293	-4.54034	0.0022803
SNORD27	-4.53814	0.00090246
S100A16	-4.53751	0.00029007
C1orf115	-4.53719	0.00030139
IL24	-4.52589	0.003764
FLJ30838	-4.51398	0.002564
LOC100506810	-4.51242	0.00069349
FAM108C1	-4.50866	0.00031769
SLC9A3R1	-4.50585	0.0003028
FAM222A-AS1	-4.50429	0.0046424
PKIB	-4.49836	0.0003983
ABCA13	-4.49805	0.00032976
PTX3	-4.494	0.00032438
GADD45G	-4.49213	0.00049938
NKX2-1	-4.48871	0.0003414
SNORD24	-4.48715	0.0020339
AKR7L	-4.48622	0.00040543
AMPH	-4.48591	0.00042419
IQCJ	-4.48311	0.0006669
MAK	-4.48	0.00050249
RAB3D	-4.47845	0.00032057
NHS	-4.47659	0.0003414
KIAA1161	-4.46512	0.00036989
OVOL1	-4.46512	0.00063028
ZNF239	-4.46017	0.00038471
ASPN	-4.45708	0.00041022
THRB	-4.45616	0.0003974
CXCL5	-4.45585	0.00049452
DCST1	-4.44567	0.0019963
LOC100507351	-4.44536	0.00054278
LOC90499	-4.4432	0.0016923
ZCCHC12	-4.44197	0.00089317
SLC22A20	-4.43367	0.00074145
PDE9A	-4.43244	0.00039986
CLEC18A	-4.43121	0.00072549
UPK2	-4.43121	0.0012225
LOC100506178	-4.43029	0.00079757
SHC3	-4.42967	0.00046206
MTUS2	-4.42323	0.00087158
CORO2A	-4.42231	0.00037075
DSCAM	-4.41894	0.0012543
HECW1	-4.41833	0.00059267
ACSL6	-4.41618	0.00048426
TRIM59	-4.4119	0.00040109
ANK1	-4.39846	0.00045609
SULT1C2P1	-4.39633	0.0011138
DHCR24	-4.39389	0.00037606
SPTSSA	-4.38385	0.00039159
SNORD78	-4.38112	0.00069669
ANKK1	-4.37839	0.002384
ORMDL3	-4.37626	0.00039159
UGDH	-4.37505	0.00039265
C19orf59	-4.37354	0.0020752
HS3ST1	-4.37293	0.00060986
ALG1L	-4.37172	0.0013538
SLC12A2	-4.36778	0.00039644
ZNF793	-4.36354	0.0004133
FAM184A	-4.36052	0.00050838
EPHA3	-4.35176	0.00042247
LGALS8-AS1	-4.34724	0.0023529
MGAM	-4.34363	0.00046273
PTPRN	-4.34272	0.00065453
C3	-4.33791	0.00041957
LOC100216479	-4.3349	0.0018318
LINC00460	-4.3295	0.0029014
GOLT1A	-4.3247	0.0010117
DNMBP-AS1	-4.3244	0.0048897
KIAA1522	-4.3226	0.00043715
CNTD1	-4.31721	0.00078502
EDARADD	-4.31332	0.00062372
FBXL16	-4.31243	0.0005649
CYSLTR1	-4.31183	0.00070018
P4HTM	-4.31033	0.00049876
IMPA2	-4.30287	0.00049032
ZDHHC13	-4.30198	0.00050656
ELMOD1	-4.29512	0.0021543
CDH4	-4.29185	0.00062317
TPD52	-4.29036	0.00047239
CALR3	-4.28947	0.0047087
INHBA	-4.28412	0.00053426
STAP1	-4.27967	0.0027124
SLC7A2	-4.27493	0.00048183
MIR573	-4.27256	0.0018072
LOC149086	-4.27078	0.001126
ALPL	-4.26427	0.00053127
BNIP3	-4.26368	0.00050363
CPA4	-4.26132	0.0008363
CCDC144C	-4.25925	0.00059874
GPR137C	-4.25365	0.00073509
AK4	-4.25217	0.00051363
MAP9	-4.24952	0.00052961
KRTAP5-8	-4.24746	0.0083836
CHRNA1	-4.24363	0.0016914
RIBC1	-4.24305	0.00088443
ZNF454	-4.23452	0.00073509
TMC7	-4.23423	0.00064237
TTC3P1	-4.23423	0.00065242
SDC4	-4.23042	0.00052612
TACR1	-4.22807	0.001522
NRADDP	-4.22631	0.0032435
ARPP21	-4.22602	0.00092743
RPH3A	-4.22544	0.00080229
PPP4R4	-4.20936	0.00096602
ERMP1	-4.20644	0.00055754
FAM107B	-4.19828	0.0005803
SPDYA	-4.1742	0.0014173
PA2G4P4	-4.17189	0.0006724
H2AFY2	-4.16351	0.00079879
BEX2	-4.16322	0.0010677
RAET1E	-4.15889	0.0012402
TSPAN15	-4.15774	0.00063865
KIAA1671	-4.15745	0.00062768
FAM180A	-4.15256	0.0015733
C1orf226	-4.14565	0.00068694
MIR326	-4.13762	0.0032484
PCDHA11	-4.13389	0.00091919
STEAP1	-4.13303	0.00081437
CLU	-4.12874	0.00065242
HAP1	-4.12559	0.00075619
LOC152225	-4.12559	0.0012632
C6orf99	-4.11787	0.0075736
LINC00696	-4.11759	0.0051425
WNT9A	-4.10875	0.003175
LRRC61	-4.10619	0.00094743
TBC1D8B	-4.10249	0.00071955
ANG	-4.09936	0.0010723
TRIL	-4.09624	0.00078683
ENPP4	-4.0934	0.00074903
LONRF3	-4.09227	0.0008173
CMBL	-4.08801	0.00074904
ABCC4	-4.08461	0.00073174
ERV3-1	-4.07924	0.00072762
NNMT	-4.07077	0.0007614
HAS3	-4.07048	0.00094348
TESC	-4.06935	0.00098565
NEB	-4.06823	0.0007536
FAM133CP	-4.06118	0.0010608
TNRC18P1	-4.05668	0.00088755
TAS2R60	-4.05499	0.0067221
C1QL1	-4.0505	0.00099613
C12orf75	-4.04769	0.00098311
C11orf87	-4.04685	0.0031452
RAPGEF5	-4.04405	0.0007922
PRRX2	-4.04209	0.0023503
NEK2	-4.03705	0.00087398
LOC100131234	-4.03313	0.0015871
ZNF492	-4.03229	0.0013538
PREX2	-4.03062	0.00084567
MTHFD2	-4.02838	0.0008224
SMAD1	-4.02336	0.00086927
CLDN23	-4.02308	0.0011808
HIST1H2BB	-4.02141	0.0013971
B3GALNT1	-4.01695	0.00086927
UBE2QL1	-4.0125	0.0026638
DNAH17	-4.01222	0.0010404
ADCY5	-4.01194	0.00095703
NOS1	-4.01138	0.0014041
WDR49	-4.01055	0.0018318
FAM218A	-4.0061	0.0014483
KLHL4	-4.00222	0.0013223
CERS6	-3.99751	0.00086678
OAZ3	-3.9892	0.0019587
DPEP1	-3.98671	0.0016959
CACNA1E	-3.97292	0.0012729
CASC1	-3.97237	0.0016647
NALCN-AS1	-3.97154	0.001714
B3GNT5	-3.96412	0.00095264
ULBP1	-3.96412	0.001836
IL17RE	-3.96	0.0012476
GRTP1	-3.95753	0.0011623
LOC728875	-3.95725	0.018261
MIR1295A	-3.95506	0.0057289
PTPRF	-3.95232	0.00095791
TTC40	-3.95177	0.0024982
PROSER2	-3.94493	0.0012459
CHST1	-3.94438	0.0010618
EGFL6	-3.94329	0.0023503
FAM71D	-3.93292	0.012503
PTGS2	-3.9321	0.001082
TCTEX1D4	-3.92965	0.0022827
ATP2B3	-3.92747	0.0020013
LOC650226	-3.91361	0.0012783
LMAN1L	-3.91361	0.0077897
SLC22A5	-3.91144	0.0010943
ADORA1	-3.90629	0.001603
SKAP1	-3.90413	0.0012402
KCNJ9	-3.90332	0.0022192
SLFN13	-3.90277	0.0010924
CACNA1F	-3.90169	0.0025802
CRIP1	-3.90142	0.0012804
MANSC1	-3.89629	0.0011718
ESRRB	-3.89305	0.0032251
MT1G	-3.8917	0.0024072
GPRC5A	-3.89143	0.0011133
HOTAIR	-3.89008	0.0012539
KLRF1	-3.88604	0.0034111
SHISA6	-3.88577	0.0028994
GPC4	-3.88227	0.0011792
CAMK1D	-3.88065	0.0012277
PCDH11X	-3.87823	0.0065409
C3orf80	-3.87286	0.0057246
SNORD12B	-3.86482	0.0017551
PFKP	-3.86401	0.0011865
PAPSS2	-3.85732	0.0012067
LOC100287846	-3.85706	0.0027859
ALDOC	-3.85652	0.0013304
F11R	-3.85599	0.0011937
JMJD1C-AS1	-3.85331	0.0041472
MUC20	-3.85145	0.0012316
WNT6	-3.85038	0.008208
CA13	-3.84798	0.0013591
LOC283174	-3.84744	0.0012783
PPIC	-3.84424	0.0012727
XKR9	-3.84238	0.0018601
CCDC103	-3.84211	0.0019068
PCDHA6	-3.84211	0.002023
SLC18A2	-3.84185	0.0028771
MPHOSPH6	-3.83998	0.0012996
ZNF93	-3.83865	0.001315
PXDN	-3.83599	0.0012504
ZNF117	-3.82909	0.0012632
C7orf57	-3.82856	0.0077886
ANKRD31	-3.82272	0.0021048
PDGFRL	-3.82193	0.0019892
AKR1CL1	-3.82193	0.0060262
SNORD12C	-3.81901	0.0023742
LMO7	-3.81399	0.0013215
ECM2	-3.81161	0.0015184
METTL7B	-3.81002	0.0014501
NRG1	-3.80712	0.0014779
SLC29A4	-3.80686	0.0017014
EGF	-3.8029	0.0015259
CYB561	-3.80185	0.0013591
SEMA3A	-3.80158	0.0015148
PRH1	-3.8	0.0049566
CDK1	-3.79763	0.0014253
HEATR4	-3.79263	0.0030751
C6orf211	-3.79053	0.0014253
TSPYL5	-3.78738	0.001455
NAALADL2	-3.78266	0.0015184
C10orf113	-3.78239	0.001756
SLC38A11	-3.78135	0.0016953
ADAMTS19	-3.78082	0.0040365
ACOXL	-3.78004	0.0025802
RASSF7	-3.77951	0.001714
ANPEP	-3.77689	0.001442
STK31	-3.77689	0.0035059
GRIK4	-3.77349	0.0033584
ACBD7	-3.77271	0.002032
CDKN3	-3.77166	0.0018384
GPRIN2	-3.77088	0.004017
HIST1H3J	-3.77009	0.0022833
CETN2	-3.76748	0.0015445
GOLGA2P5	-3.76461	0.0015344
GLRA3	-3.76148	0.0060675
LYPD3	-3.75861	0.0019247
TMEM176A	-3.75809	0.0015515
DGAT2	-3.75757	0.0018121
LYG1	-3.75679	0.0021167
TNR	-3.75471	0.003175
PAWR	-3.75393	0.0015724
ZBBX	-3.75184	0.0045693
PCDHA3	-3.7495	0.0036369
PTPRK	-3.74847	0.0015274
RNF212	-3.74847	0.0017156
LIMCH1	-3.74769	0.0015361
WSCD1	-3.74457	0.001905
C10orf107	-3.74146	0.012667
GJB6	-3.73757	0.0049028
C2orf27A	-3.73705	0.0022949
SNORD114-1	-3.73653	0.017629
EPB41L5	-3.73265	0.0015832
TUFT1	-3.72515	0.0016617
MFSD6L	-3.72386	0.0040307
SLC1A1	-3.72309	0.0017205
KIAA0040	-3.72128	0.001633
SNORD5	-3.72051	0.0031969
CBR3-AS1	-3.71999	0.0019969
LRRC49	-3.71974	0.00215
HKDC1	-3.71149	0.0017896
ZNF443	-3.71047	0.0017693
HOXC9	-3.71047	0.0018589
SCNM1	-3.70969	0.0078738
MAGI3	-3.7061	0.0017045
AQP4-AS1	-3.70353	0.010649
C7orf29	-3.7025	0.0019456
RHCG	-3.6966	0.0063139
GLIS1	-3.69455	0.003175
SLC7A14	-3.6943	0.0020615
LGR6	-3.69404	0.0030939
ECT2	-3.69379	0.0017318
CLEC18B	-3.68688	0.003404
SLC52A3	-3.6856	0.002094
KCNK5	-3.68509	0.0018287
CDCA7L	-3.68305	0.0018151
TRIM10	-3.6805	0.0053021
AGMAT	-3.67718	0.0026246
SYN1	-3.67489	0.0021973
ZNF114	-3.67285	0.0023959
PHYHIPL	-3.66878	0.0023342
C15orf27	-3.66598	0.0077112
PNP	-3.66573	0.0018932
KIAA1211L	-3.66522	0.0020931
LOC100288911	-3.65761	0.0047599
LOC150622	-3.65355	0.0020214
ZACN	-3.64495	0.0051673
MPP6	-3.6394	0.00202
BCRP3	-3.63864	0.0038938
EML5	-3.63133	0.0025242
CXorf30	-3.63058	0.0066744
PADI2	-3.62806	0.0020243
MSMO1	-3.62605	0.0020738
EFNA3	-3.62178	0.0024541
GPR1	-3.61852	0.0072392
CSDC2	-3.61526	0.0032682
CASZ1	-3.61226	0.0021965
MMP28	-3.61175	0.0033861
KIF5C	-3.61125	0.0021491
SYT3	-3.61	0.011504
ARHGAP29	-3.60825	0.0020865
BCL2L15	-3.60575	0.0024382
MST1R	-3.60525	0.0023503
HPX	-3.60225	0.002667
HIST1H1T	-3.60225	0.0068659
CLCNKB	-3.60175	0.0089793
SNORD114-7	-3.59876	0.044748
ZNF91	-3.59178	0.0021598
FAM169A	-3.5888	0.0024138
RAMP1	-3.5888	0.0029007
MIR3165	-3.58681	0.023009
AGPAT9	-3.58656	0.0025861
C2orf72	-3.58084	0.002564
CEP55	-3.57836	0.0023588
POLE2	-3.57787	0.0026985
SLC4A11	-3.57638	0.002424
TDO2	-3.57465	0.0044818
SFTPB	-3.57242	0.0022606
SEMA3F	-3.57093	0.0023519
FLJ35946	-3.56945	0.0064908
TNNI2	-3.56475	0.0069675
RBM47	-3.56425	0.0023197
HHIP-AS1	-3.5603	0.011508
SULT1A1	-3.55882	0.0024954
TNFRSF18	-3.5566	0.0049596
ADK	-3.55636	0.0024915
CMTM8	-3.55562	0.0031497
PCDHA2	-3.55562	0.0099486
TRIM36	-3.55291	0.0027219
DMC1	-3.55291	0.0045805
MIR27B	-3.55045	0.0067324
GOLM1	-3.54823	0.0023945
TPTE2P6	-3.54725	0.010429
SAPCD2	-3.547	0.0025638
FAM60A	-3.54479	0.0024397
WNT5B	-3.5443	0.0038889
SLC2A1	-3.54332	0.0024391
FAM157A	-3.54307	0.0031235
CLCF1	-3.5416	0.0026161
SULT2B1	-3.53988	0.0054822
ZC2HC1A	-3.53792	0.0025638
NDP	-3.53547	0.014614
KITLG	-3.53473	0.00257
MPZL3	-3.53253	0.0036819
MIR4725	-3.53253	0.032773
DAND5	-3.53057	0.018114
C8orf31	-3.52983	0.0033812
BICC1	-3.52788	0.0026466
ZNF85	-3.52592	0.0027845
SNORD36C	-3.52592	0.0056123
DOK7	-3.52421	0.0039543
[truncated: 2,764 more rows]
