# Supplementary material for: Immunogenomics and spatial proteomic mapping highlight distinct neuro-immune architectures in melanoma vs. non-melanoma-derived brain metastasis
Source: BJC Rep. 2024 May 2;2:38. doi: 10.1038/s44276-024-00060-y (PMC11524107; doi:10.1038/s44276-024-00060-y)
Supplement: Supplementary file 5 — Supplementary table S3 [file 44276_2024_60_MOESM5_ESM.xls]

## Sheet: Supp Table S3
Supplementary Table S3: List of the 56 selected immune related proteins assessed by DSP in MBM vs non-MBM patients.
	MBM vs-non-MBM
Protein name	Log2FC	Pvalue
MART1	3.84369	6.26951e-08
CD40	1.68943	0.0106607
Beta-2-microglobulin	1.38389	0.00122262
CD3	1.35743	0.155702
CD44	1.27306	0.0967605
CD20	1.26195	0.0734812
CD11c	1.22173	0.0261048
HLA-DR	1.13241	0.0481428
CD8	1.09628	0.0208696
4-1BB	1.08263	1.23396e-05
CD45	1.04404	0.0948041
Ki-67	1.02474	0.0145893
IDO1	0.975511	0.0146097
CD39	0.972071	0.0879381
CD4	0.925306	0.238287
CD14	0.762561	0.215044
B7-H3	0.657971	0.127471
Histone H3	0.622594	0.171896
CD27	0.593266	0.0634511
GAPDH	0.388098	0.387615
CD11b	0.329767	0.25074
CD34	0.23112	0.398808
Tim-3	0.215152	0.383934
PD-1	0.188399	0.617146
SMA	0.164716	0.582244
S6	0.156559	0.503316
GZMB	0.154725	0.469837
CD45RO	0.146063	0.694469
NY-ESO-1	0.12923	0.787159
ARG1	0.0982356	0.710838
OX40L	0.0718411	0.798441
CD31	0.0353896	0.831937
CD163	0.0179166	0.966727
PD-L1	0.000221595	0.999358
VISTA	-0.00854384	0.986972
Fibronectin	-0.0445296	0.947568
Bcl-2	-0.118255	0.810041
FOXP3	-0.154379	0.416186
CTLA4	-0.177237	0.412659
CD56	-0.231574	0.628255
GITR	-0.261116	0.139567
CD68	-0.341305	0.49151
ICOS	-0.381944	0.157125
STING	-0.396824	0.368786
LAG3	-0.444729	0.0185752
PD-L2	-0.582899	0.0471706
PTEN	-0.592316	0.0630993
CD80	-0.617911	0.0181152
CD25	-0.868046	0.0257202
CD127	-1.00041	0.0520777
CD66b	-1.08649	0.000976258
ER-alpha	-1.22361	0.110764
Her2	-1.2787	0.0696658
PR	-1.75567	0.0155112
PanCk	-3.52808	0.00343043
EpCAM	-4.28995	2.3982e-05
